# Supplementary material for: The Impact of the COVID-19 Pandemic on Pediatric Microbial Resistance Patterns and Abandonment Rates in Western Romania—An Interdisciplinary Study
Source: Antibiotics (Basel). 2025 Apr 16;14(4):411. doi: 10.3390/antibiotics14040411 (PMC12024448; doi:10.3390/antibiotics14040411)
Supplement: Supplementary file 1 [file antibiotics-14-00411-s001.zip]

Archive with 3 entries (3 files):
- supplement S1- demographics and pathogen identification.pdf
- supplement S2- antimicrobials and resistance.pdf
- supplement S3- abandonment details.pdf
